# Supplementary material for: Exposure to Polybrominated Diphenyl Ethers and Phthalates in China: A Disease Burden and Cost Analysis
Source: Toxics. 2022 Dec 8;10(12):766. doi: 10.3390/toxics10120766 (PMC9782749; doi:10.3390/toxics10120766)
Supplement: Supplementary file 1 [file toxics-10-00766-s001.zip]

Archive with 1 entries (1 files):
- toxics-2011338-supplementary.pdf
